# Supplementary material for: Association between sleep duration on workdays and kidney stone expulsion in US adults: insights from the national health and nutrition examination survey 2007–2020
Source: Prev Med Rep. 2025 May 16;55:103109. doi: 10.1016/j.pmedr.2025.103109 (PMC12147882; doi:10.1016/j.pmedr.2025.103109)
Supplement: Supplementary Table 1 — Sensitivity Analysis of Baseline Characteristics between Included and Excluded Participants from the National Health and Nutrition Examination Survey dataset (2007–2020). [file mmc2.xlsx]

## Sheet: Sheet 1
Supplementary Table 1. Sensitivity Analysis of Baseline Characteristics between Included and Excluded Participants from the National Health and Nutrition Examination Survey dataset (2007–2020).
Variable	Total (n=44002)	Exclude (n=39996)	Include (n=4006)	P value
Sleep duration (hours), Mean±SD	7.20 ± 1.58	7.21 ± 1.57	7.13 ± 1.65	<0.01⁎
Kidney stone expulsion, n (%)				<0.01#
no	1991(49.36)	25(89.29)	1966(49.08)
yes	2043(50.64)	3(10.71)	2040(50.92)
Metabolic equivalent, Mean±SD	5092.78 ± 7021.57	5058.64 ± 6963.07	5456.17 ± 7608.34	<0.01⁎
Kilocalorie, Mean±SD	2032.83 ± 863.17	2034.84 ± 866.07	2013.28 ± 834.30	0.14⁎
Age group (years), n (%)				<0.01#
20-39	14343(32.60)	13584(33.96)	759(18.95)
40-59	14327(32.56)	12970(32.43)	1357(33.87)
60-79	12268(27.88)	10764(26.91)	1504(37.54)
≥80	3064( 6.96)	2678( 6.70)	386( 9.64)
Sex, n (%)				<0.01#
Female	22660(51.50)	20863(52.16)	1797(44.86)
Male	21342(48.50)	19133(47.84)	2209(55.14)
Race, n (%)				<0.01#
Non-Hispanic White	17265(39.24)	15181(37.96)	2084(52.02)
Non-Hispanic Black	9936(22.58)	9362(23.41)	574(14.33)
Mexican American	6267(14.24)	5776(14.44)	491(12.26)
Other Hispanic	4609(10.47)	4142(10.36)	467(11.66)
Other Race - Including Multi-Racial	5925(13.47)	5535(13.84)	390( 9.74)
Marital status, n (%)				<0.01#
Never married	8240(18.74)	7819(19.57)	421(10.51)
Divorced, separated, or widowed	10062(22.89)	8980(22.47)	1082(27.02)
Married or living with partner	25663(58.37)	23162(57.96)	2501(62.46)
Educational level, n (%)				0.61#
Below high school	10456(23.80)	9478(23.73)	978(24.44)
High school	10146(23.09)	9228(23.11)	918(22.94)
Above high school	23333(53.11)	21227(53.16)	2106(52.62)
The ratio of family income to poverty, n (%)				0.17#
Low	12487(31.99)	11370(32.11)	1117(30.82)
Medium	14749(37.79)	13332(37.65)	1417(39.10)
High	11798(30.22)	10708(30.24)	1090(30.08)
Alcohol, n (%)				<0.01#
never	5053(14.25)	4619(14.34)	434(13.36)
former	4640(13.08)	4081(12.67)	559(17.21)
mild	12654(35.68)	11371(35.29)	1283(39.50)
moderate	5801(16.36)	5348(16.60)	453(13.95)
heavy	7319(20.64)	6800(21.11)	519(15.98)
Smoke, n (%)				<0.01#
never	24831(56.47)	22819(57.09)	2012(50.25)
former	10438(23.74)	9232(23.10)	1206(30.12)
now	8702(19.79)	7916(19.81)	786(19.63)
Body mass index status, n (%)				<0.01#
Underweight	659( 1.59)	631( 1.68)	28( 0.74)
Normal	10945(26.49)	10230(27.26)	715(18.87)
Overweight	13485(32.64)	12231(32.59)	1254(33.09)
Obese	16231(39.28)	14438(38.47)	1793(47.31)
Hypertension, n (%)				<0.01#
no	24986(56.79)	23277(58.21)	1709(42.66)
yes	19010(43.21)	16713(41.79)	2297(57.34)
Diabetes mellitus, n (%)				<0.01#
no	31827(73.10)	29329(74.16)	2498(62.59)
Impaired fasting glucose	2075( 4.77)	1894( 4.79)	181( 4.54)
Impaired glucose tolerance	1116( 2.56)	1017( 2.57)	99( 2.48)
yes	8522(19.57)	7309(18.48)	1213(30.39)
Coronary heart disease, n (%)				<0.01#
no	41968(95.74)	38313(96.12)	3655(91.90)
yes	1867( 4.26)	1545( 3.88)	322( 8.10)
Hyperlipidemia, n (%)				<0.01#
no	13443(32.05)	12516(32.85)	927(24.07)
yes	28507(67.95)	25582(67.15)	2925(75.93)
Estimated glomerular filtration rate (mL/min/1.73 m²), Mean±SD	93.88 ± 24.16	94.66 ± 24.01	86.28 ± 24.23	<0.01⁎
Creatinine (mg/dl), Mean±SD	0.90 ± 0.47	0.90 ± 0.45	0.97 ± 0.64	<0.01⁎
Uric acid (mg/dl), Mean±SD	5.45 ± 1.46	5.43 ± 1.45	5.64 ± 1.52	<0.01⁎
Calcium (mg/dl), Mean±SD	9.36 ± 0.38	9.36 ± 0.37	9.34 ± 0.39	0.01⁎
Data was expressed as means ±SD or n(%). SD, standard deviation; n (%), frequencies (percentages). ⁎t-test; # chi-square.
