# Supplementary material for: Association between sleep duration on workdays and kidney stone expulsion in US adults: insights from the national health and nutrition examination survey 2007–2020
Source: Prev Med Rep. 2025 May 16;55:103109. doi: 10.1016/j.pmedr.2025.103109 (PMC12147882; doi:10.1016/j.pmedr.2025.103109)
Supplement: Supplementary Table 2 — Association of sleep duration on weekdays or workdays with kidney stone expulsion, National Health and Nutrition Examination Survey dataset (2007–2020). [file mmc3.xlsx]

## Sheet: Table 2
Supplementary Table 2. Association of sleep duration on weekdays or workdays with kidney stone expulsion, National Health and Nutrition Examination Survey dataset (2007–2020).
Exposure	Model 1	Model 2
	OR (95%CI)	OR (95%CI)
Sleep duration	0.81 (0.77,0.84)	0.80 (0.76,0.83)
Sleep duration
[2h-5h]	1	1
(5h-7h]	0.83 (0.68,1.01)	0.80 (0.65,0.98)
(7h-9h]	0.52 (0.42,0.63)	0.49 (0.40,0.61)
(9h-12h]	0.25 (0.19,0.34)	0.24 (0.17,0.33)
P for trend	<0.01	<0.01
P value was calculated by logistic regression. OR, odds ratio; CI, confidence interval; h, hours. Model 1 (unadjusted); Model 2 (fully adjusted: age group, sex, race, metabolic equivalent, kilocalorie, marital status, educational level, the ratio of family income to poverty, alcohol, smoke, body mass index status, hypertension, diabetes mellitus, coronary heart disease, hyperlipidemia, estimated …
